# Supplementary material for: Application of Computational Data Modeling to a Large-Scale Population Cohort Assists the Discovery of Inositol as a Strain-Specific Substrate for Faecalibacterium prausnitzii
Source: Nutrients. 2023 Mar 7;15(6):1311. doi: 10.3390/nu15061311 (PMC10051675; doi:10.3390/nu15061311)
Supplement: Supplementary file 1 [file nutrients-15-01311-s001.zip]

Archive with 1 entries (1 files):
- nutrients-2199282-supplementary.pdf
